# Supplementary material for: Genomic determinants of antifungal activity of Streptomyces melanosporofaciens STM-2 revealed by genome mining, comparative genomics and evolutionary analysis
Source: Front Microbiol. 2026 Mar 20;17:1787011. doi: 10.3389/fmicb.2026.1787011 (PMC13047742; doi:10.3389/fmicb.2026.1787011)
Supplement: Supplementary file 1 [file Data_Sheet_1.csv]

Query strain	Subject strain	dDDH (d0, in %)	C.I. (d0, in %)	dDDH (d4, in %)	C.I. (d4, in %)	dDDH (d6, in %)	C.I. (d6, in %)	G+C content difference (in %)
STM-2	Streptomyces melanosporofaciens DSM 40318	90.7	[87.6 - 93.1]	92.9	[90.9 - 94.4]	93.5	[91.3 - 95.2]	0.02
STM-3	Streptomyces antimycoticus subsp. sporoclivatus NBRC 100767	79.7	[75.8 - 83.1]	72.5	[69.5 - 75.3]	81.3	[77.9 - 84.2]	0.14
STM-4	Streptomyces antimycoticus NBRC 12839	79.9	[75.9 - 83.3]	72.1	[69.1 - 75.0]	81.3	[78.0 - 84.3]	0.1
STM-5	Streptomyces mordarskii JCM 5052	66	[62.1 - 69.6]	68.2	[65.2 - 71.0]	68.3	[64.9 - 71.6]	0.07
STM-6	Streptomyces yatensis JCM 13244	73.2	[69.2 - 76.8]	64.7	[61.8 - 67.5]	74	[70.5 - 77.2]	0.39
STM-7	Streptomyces niphimycinicus 4503	59.1	[55.5 - 62.6]	58	[55.2 - 60.8]	60	[56.8 - 63.2]	0.05
STM-8	Streptomyces asiaticus subsp. ignotus DSM 41524	60	[56.3 - 63.6]	43.9	[41.4 - 46.5]	57.1	[53.9 - 60.3]	0.14
STM-9	Streptomyces rhizosphaericus DSM 41759	55.7	[52.2 - 59.2]	43.8	[41.2 - 46.3]	53.5	[50.4 - 56.6]	0.04
STM-10	Streptomyces rhizosphaericus DSM 41760	53.8	[50.3 - 57.3]	43.7	[41.1 - 46.2]	51.9	[48.8 - 55.0]	0.03
STM-11	Streptomyces iranensis DSM 41954	56.8	[53.3 - 60.3]	43.7	[41.2 - 46.3]	54.4	[51.3 - 57.5]	0.09
STM-12	Streptomyces rhizosphaericus DSM 41769	55.5	[51.9 - 59.0]	43.7	[41.2 - 46.3]	53.3	[50.2 - 56.4]	0
STM-13	Streptomyces asiaticus DSM 41761	54.9	[51.4 - 58.4]	43.7	[41.2 - 46.3]	52.8	[49.7 - 55.9]	0.04
