# Supplementary material for: Genomic determinants of antifungal activity of Streptomyces melanosporofaciens STM-2 revealed by genome mining, comparative genomics and evolutionary analysis
Source: Front Microbiol. 2026 Mar 20;17:1787011. doi: 10.3389/fmicb.2026.1787011 (PMC13047742; doi:10.3389/fmicb.2026.1787011)
Supplement: Supplementary file 2 [file Data_Sheet_2.csv]

Gene	STM-2	Annotation
group_117	ODAGEFCD_00502	hypothetical protein
group_1211	ODAGEFCD_05679	hypothetical protein
group_1300	ODAGEFCD_07115	hypothetical protein
group_13448	ODAGEFCD_00001	hypothetical protein
group_13449	ODAGEFCD_00002	hypothetical protein
group_13450	ODAGEFCD_00003	hypothetical protein
group_13451	ODAGEFCD_00004	hypothetical protein
group_13452	ODAGEFCD_00005	hypothetical protein
group_13453	ODAGEFCD_00006	hypothetical protein
group_13454	ODAGEFCD_00007	hypothetical protein
group_13455	ODAGEFCD_00008	hypothetical protein
group_13456	ODAGEFCD_00009	hypothetical protein
group_13457	ODAGEFCD_00010	hypothetical protein
group_13458	ODAGEFCD_00012	hypothetical protein
group_13459	ODAGEFCD_00013	hypothetical protein
group_13460	ODAGEFCD_00014	hypothetical protein
group_13461	ODAGEFCD_00015	hypothetical protein
group_13462	ODAGEFCD_00016	hypothetical protein
group_13463	ODAGEFCD_00020	hypothetical protein
group_13464	ODAGEFCD_00021	hypothetical protein
group_13465	ODAGEFCD_00022	hypothetical protein
group_13466	ODAGEFCD_00023	hypothetical protein
group_13467	ODAGEFCD_00024	hypothetical protein
group_13468	ODAGEFCD_00025	hypothetical protein
group_13469	ODAGEFCD_00026	hypothetical protein
group_13470	ODAGEFCD_00027	hypothetical protein
group_13471	ODAGEFCD_00028	hypothetical protein
group_13472	ODAGEFCD_00030	hypothetical protein
group_13473	ODAGEFCD_00033	hypothetical protein
group_13474	ODAGEFCD_00034	hypothetical protein
group_13475	ODAGEFCD_00036	hypothetical protein
group_13476	ODAGEFCD_00040	hypothetical protein
group_13477	ODAGEFCD_00041	hypothetical protein
group_13478	ODAGEFCD_00042	hypothetical protein
group_13479	ODAGEFCD_00043	hypothetical protein
group_13480	ODAGEFCD_00044	hypothetical protein
group_13481	ODAGEFCD_00045	hypothetical protein
group_13482	ODAGEFCD_00046	hypothetical protein
group_13483	ODAGEFCD_00047	Tn3 family transposase ISXc4
group_13484	ODAGEFCD_00048	hypothetical protein
group_13485	ODAGEFCD_00049	hypothetical protein
group_13486	ODAGEFCD_00050	hypothetical protein
group_13487	ODAGEFCD_00051	hypothetical protein
group_13488	ODAGEFCD_00052	hypothetical protein
group_13489	ODAGEFCD_00053	hypothetical protein
group_13490	ODAGEFCD_00054	hypothetical protein
group_13491	ODAGEFCD_00055	hypothetical protein
group_13492	ODAGEFCD_00056	hypothetical protein
recD	ODAGEFCD_00057	RecBCD enzyme subunit RecD
group_13494	ODAGEFCD_00058	Replicative DNA helicase
group_13495	ODAGEFCD_00059	hypothetical protein
group_13496	ODAGEFCD_00060	hypothetical protein
group_13497	ODAGEFCD_00061	hypothetical protein
group_13498	ODAGEFCD_00062	hypothetical protein
group_13499	ODAGEFCD_00063	hypothetical protein
mngR_1	ODAGEFCD_00066	Mannosyl-D-glycerate transport/metabolism system repressor MngR
group_13501	ODAGEFCD_00067	hypothetical protein
group_13502	ODAGEFCD_00068	hypothetical protein
group_13503	ODAGEFCD_00069	hypothetical protein
group_13504	ODAGEFCD_00070	hypothetical protein
group_13505	ODAGEFCD_00071	Transcriptional regulator WhiB
group_13506	ODAGEFCD_00073	hypothetical protein
group_13507	ODAGEFCD_00074	hypothetical protein
group_13509	ODAGEFCD_00080	hypothetical protein
group_13511	ODAGEFCD_00082	hypothetical protein
group_13512	ODAGEFCD_00083	hypothetical protein
group_13513	ODAGEFCD_00084	hypothetical protein
group_13514	ODAGEFCD_00085	hypothetical protein
group_13515	ODAGEFCD_00086	hypothetical protein
group_13516	ODAGEFCD_00087	hypothetical protein
group_13517	ODAGEFCD_00088	putative HTH-type transcriptional regulator YxaF
group_13518	ODAGEFCD_00089	Carboxylesterase NlhH
group_13519	ODAGEFCD_00090	Tyrosine recombinase XerC
group_13520	ODAGEFCD_00091	Tyrosine recombinase XerC
group_13521	ODAGEFCD_00092	hypothetical protein
group_13522	ODAGEFCD_00093	hypothetical protein
group_13523	ODAGEFCD_00094	hypothetical protein
group_13524	ODAGEFCD_00096	hypothetical protein
group_13525	ODAGEFCD_00097	hypothetical protein
group_13526	ODAGEFCD_00098	hypothetical protein
group_13527	ODAGEFCD_00099	hypothetical protein
group_13528	ODAGEFCD_00100	hypothetical protein
group_13529	ODAGEFCD_00101	hypothetical protein
group_13530	ODAGEFCD_00102	RNA polymerase sigma factor YlaC
group_13531	ODAGEFCD_00103	hypothetical protein
group_13532	ODAGEFCD_00104	hypothetical protein
group_13533	ODAGEFCD_00105	hypothetical protein
group_13534	ODAGEFCD_00106	hypothetical protein
group_13535	ODAGEFCD_02234	hypothetical protein
group_13536	ODAGEFCD_06184	hypothetical protein
group_13537	ODAGEFCD_00107	hypothetical protein
group_13538	ODAGEFCD_00108	hypothetical protein
group_13539	ODAGEFCD_00109	hypothetical protein
group_13540	ODAGEFCD_00110	hypothetical protein
group_13541	ODAGEFCD_00111	hypothetical protein
group_13542	ODAGEFCD_00112	hypothetical protein
group_13543	ODAGEFCD_00113	hypothetical protein
group_13544	ODAGEFCD_00115	Nucleoid occlusion protein
group_13545	ODAGEFCD_00117	hypothetical protein
group_13546	ODAGEFCD_00118	hypothetical protein
group_13547	ODAGEFCD_00119	hypothetical protein
group_13548	ODAGEFCD_00120	Non-homologous end joining protein Ku
group_13550	ODAGEFCD_00124	hypothetical protein
group_13551	ODAGEFCD_00125	hypothetical protein
group_13552	ODAGEFCD_00127	hypothetical protein
group_13553	ODAGEFCD_00128	hypothetical protein
group_13554	ODAGEFCD_00129	hypothetical protein
group_13555	ODAGEFCD_00130	hypothetical protein
group_13556	ODAGEFCD_00132	hypothetical protein
group_13557	ODAGEFCD_00133	hypothetical protein
group_13558	ODAGEFCD_00134	hypothetical protein
group_13559	ODAGEFCD_00135	hypothetical protein
group_13560	ODAGEFCD_00136	hypothetical protein
group_13561	ODAGEFCD_00137	hypothetical protein
group_13562	ODAGEFCD_00138	hypothetical protein
group_13563	ODAGEFCD_09144	hypothetical protein
group_13564	ODAGEFCD_09154	hypothetical protein
group_13565	ODAGEFCD_00139	hypothetical protein
group_13566	ODAGEFCD_09143	hypothetical protein
group_13567	ODAGEFCD_09155	hypothetical protein
group_13568	ODAGEFCD_00140	hypothetical protein
group_13569	ODAGEFCD_09142	hypothetical protein
group_13570	ODAGEFCD_09156	hypothetical protein
group_13571	ODAGEFCD_00141	hypothetical protein
group_13572	ODAGEFCD_09141	hypothetical protein
group_13573	ODAGEFCD_09157	hypothetical protein
group_13574	ODAGEFCD_00142	hypothetical protein
group_13575	ODAGEFCD_09140	hypothetical protein
group_13576	ODAGEFCD_09158	hypothetical protein
group_13577	ODAGEFCD_00143	hypothetical protein
group_13578	ODAGEFCD_09139	hypothetical protein
group_13579	ODAGEFCD_09159	hypothetical protein
group_13580	ODAGEFCD_00144	hypothetical protein
group_13581	ODAGEFCD_09138	hypothetical protein
group_13582	ODAGEFCD_09160	hypothetical protein
group_13583	ODAGEFCD_00145	hypothetical protein
group_13584	ODAGEFCD_09137	hypothetical protein
group_13585	ODAGEFCD_09161	hypothetical protein
group_13586	ODAGEFCD_00146	hypothetical protein
group_13587	ODAGEFCD_09136	hypothetical protein
group_13588	ODAGEFCD_09162	hypothetical protein
group_13589	ODAGEFCD_00147	hypothetical protein
group_13590	ODAGEFCD_09135	hypothetical protein
group_13591	ODAGEFCD_09163	hypothetical protein
group_13592	ODAGEFCD_00148	hypothetical protein
group_13593	ODAGEFCD_09134	hypothetical protein
group_13594	ODAGEFCD_00150	hypothetical protein
group_13595	ODAGEFCD_00151	hypothetical protein
group_13596	ODAGEFCD_00152	Serine/threonine-protein kinase PknD
group_13597	ODAGEFCD_00153	Dihydroanticapsin 7-dehydrogenase
group_13598	ODAGEFCD_00155	hypothetical protein
group_13599	ODAGEFCD_00156	hypothetical protein
group_13600	ODAGEFCD_00157	hypothetical protein
group_13601	ODAGEFCD_00159	hypothetical protein
group_13602	ODAGEFCD_00161	hypothetical protein
group_13603	ODAGEFCD_00162	hypothetical protein
group_13604	ODAGEFCD_00163	IS256 family transposase ISArsp4
group_13605	ODAGEFCD_00164	Endo-1,4-beta-xylanase A
abfB_1	ODAGEFCD_00165	Extracellular exo-alpha-L-arabinofuranosidase
group_13607	ODAGEFCD_00166	hypothetical protein
group_13608	ODAGEFCD_00170	hypothetical protein
group_13609	ODAGEFCD_00171	hypothetical protein
group_13610	ODAGEFCD_00172	IS1595 family transposase ISPaen4
group_13611	ODAGEFCD_00173	hypothetical protein
group_13622	ODAGEFCD_00213	hypothetical protein
group_13628	ODAGEFCD_00219	hypothetical protein
group_13630	ODAGEFCD_00221	hypothetical protein
group_13639	ODAGEFCD_00236	hypothetical protein
group_13640	ODAGEFCD_00237	hypothetical protein
group_13641	ODAGEFCD_00238	hypothetical protein
group_13646	ODAGEFCD_00251	hypothetical protein
group_13648	ODAGEFCD_00256	hypothetical protein
group_13649	ODAGEFCD_00259	hypothetical protein
group_13653	ODAGEFCD_00267	hypothetical protein
group_13654	ODAGEFCD_00270	hypothetical protein
group_13656	ODAGEFCD_00278	IS5 family transposase ISSan1
group_13659	ODAGEFCD_00285	hypothetical protein
group_13660	ODAGEFCD_00286	hypothetical protein
group_13661	ODAGEFCD_00288	hypothetical protein
group_13662	ODAGEFCD_00289	hypothetical protein
group_13663	ODAGEFCD_00291	hypothetical protein
group_13664	ODAGEFCD_00292	hypothetical protein
group_13665	ODAGEFCD_00293	hypothetical protein
stsC	ODAGEFCD_00298	L-glutamine:scyllo-inosose aminotransferase
group_13669	ODAGEFCD_00299	hypothetical protein
group_13671	ODAGEFCD_00301	hypothetical protein
group_13674	ODAGEFCD_00306	hypothetical protein
group_13675	ODAGEFCD_00307	hypothetical protein
group_13676	ODAGEFCD_00312	hypothetical protein
group_13678	ODAGEFCD_00317	hypothetical protein
group_13682	ODAGEFCD_02224	hypothetical protein
group_13695	ODAGEFCD_00367	hypothetical protein
group_13701	ODAGEFCD_00420	hypothetical protein
group_13704	ODAGEFCD_00432	Alpha-keto-acid decarboxylase
group_13706	ODAGEFCD_00436	IS701 family transposase ISSav4
group_13707	ODAGEFCD_00845	IS701 family transposase ISSav4
group_13708	ODAGEFCD_01005	IS701 family transposase ISSav4
group_13709	ODAGEFCD_01506	IS701 family transposase ISSav4
group_13710	ODAGEFCD_02887	IS701 family transposase ISSav4
group_13711	ODAGEFCD_02888	IS701 family transposase ISSav4
group_13712	ODAGEFCD_05845	IS701 family transposase ISSav4
group_13713	ODAGEFCD_05963	IS701 family transposase ISSav4
group_13721	ODAGEFCD_00467	hypothetical protein
group_13725	ODAGEFCD_00506	hypothetical protein
group_13727	ODAGEFCD_00509	hypothetical protein
group_13729	ODAGEFCD_00526	hypothetical protein
group_13734	ODAGEFCD_00578	hypothetical protein
group_13737	ODAGEFCD_00588	IS701 family transposase ISSav4
group_13738	ODAGEFCD_00600	hypothetical protein
group_13740	ODAGEFCD_00628	hypothetical protein
group_13741	ODAGEFCD_00629	hypothetical protein
group_13745	ODAGEFCD_00706	hypothetical protein
group_13748	ODAGEFCD_00749	hypothetical protein
group_13756	ODAGEFCD_00815	hypothetical protein
group_13760	ODAGEFCD_00832	Kynurenine formamidase
group_13769	ODAGEFCD_00923	hypothetical protein
group_13770	ODAGEFCD_00930	(2E,6E)-farnesyl diphosphate synthase
group_13776	ODAGEFCD_01027	hypothetical protein
group_13784	ODAGEFCD_01127	hypothetical protein
group_13787	ODAGEFCD_01143	hypothetical protein
group_13789	ODAGEFCD_01174	hypothetical protein
group_13794	ODAGEFCD_01200	hypothetical protein
group_1380	ODAGEFCD_08197	hypothetical protein
group_13803	ODAGEFCD_01257	hypothetical protein
group_13806	ODAGEFCD_01286	DNA polymerase IV
group_13808	ODAGEFCD_01327	hypothetical protein
group_13809	ODAGEFCD_01377	hypothetical protein
group_13810	ODAGEFCD_01378	hypothetical protein
group_13821	ODAGEFCD_01476	2-methylisocitrate lyase
group_13826	ODAGEFCD_01501	hypothetical protein
group_13848	ODAGEFCD_01676	hypothetical protein
group_13853	ODAGEFCD_01695	hypothetical protein
group_13855	ODAGEFCD_01706	hypothetical protein
group_13861	ODAGEFCD_01749	hypothetical protein
group_13862	ODAGEFCD_01759	hypothetical protein
group_13867	ODAGEFCD_01795	hypothetical protein
group_13870	ODAGEFCD_01813	hypothetical protein
group_13871	ODAGEFCD_01814	hypothetical protein
group_13872	ODAGEFCD_01822	hypothetical protein
group_13884	ODAGEFCD_01870	hypothetical protein
group_13891	ODAGEFCD_01905	hypothetical protein
group_13892	ODAGEFCD_01906	hypothetical protein
group_13893	ODAGEFCD_01907	hypothetical protein
group_13894	ODAGEFCD_01908	hypothetical protein
group_13895	ODAGEFCD_01909	hypothetical protein
group_13896	ODAGEFCD_01910	hypothetical protein
gpr_1	ODAGEFCD_01911	L-glyceraldehyde 3-phosphate reductase
group_13898	ODAGEFCD_01912	hypothetical protein
group_13899	ODAGEFCD_01914	hypothetical protein
group_13900	ODAGEFCD_01915	hypothetical protein
group_13901	ODAGEFCD_01916	hypothetical protein
group_13902	ODAGEFCD_01917	hypothetical protein
group_13904	ODAGEFCD_01926	hypothetical protein
group_13911	ODAGEFCD_01968	hypothetical protein
group_13914	ODAGEFCD_01977	hypothetical protein
group_13917	ODAGEFCD_01986	hypothetical protein
group_13921	ODAGEFCD_02013	hypothetical protein
group_13922	ODAGEFCD_02015	hypothetical protein
group_13938	ODAGEFCD_02035	hypothetical protein
group_13939	ODAGEFCD_02041	hypothetical protein
group_13940	ODAGEFCD_02043	hypothetical protein
group_13941	ODAGEFCD_02044	hypothetical protein
fabG_11	ODAGEFCD_02045	3-oxoacyl-[acyl-carrier-protein] reductase FabG
group_13943	ODAGEFCD_02046	hypothetical protein
group_13944	ODAGEFCD_02047	hypothetical protein
group_13945	ODAGEFCD_02048	hypothetical protein
group_13946	ODAGEFCD_02049	hypothetical protein
group_13947	ODAGEFCD_02050	hypothetical protein
group_13948	ODAGEFCD_02051	hypothetical protein
group_13949	ODAGEFCD_02052	hypothetical protein
group_13950	ODAGEFCD_02053	hypothetical protein
group_13951	ODAGEFCD_02054	IS5 family transposase IS4811
group_13952	ODAGEFCD_02055	1-deoxyxylulose-5-phosphate synthase YajO
group_13953	ODAGEFCD_02056	IS701 family transposase ISSav4
group_13954	ODAGEFCD_02057	hypothetical protein
group_13955	ODAGEFCD_02058	IS5 family transposase ISStsp4
group_13956	ODAGEFCD_02059	hypothetical protein
group_13957	ODAGEFCD_02060	HTH-type transcriptional activator RhaS
group_13958	ODAGEFCD_02061	hypothetical protein
group_13959	ODAGEFCD_02062	hypothetical protein
group_13960	ODAGEFCD_02063	hypothetical protein
ymdB_1	ODAGEFCD_02064	O-acetyl-ADP-ribose deacetylase
group_13962	ODAGEFCD_02065	Protein ADP-ribosyltransferase
group_13963	ODAGEFCD_02066	hypothetical protein
group_13964	ODAGEFCD_02067	HTH-type transcriptional regulator HdfR
group_13965	ODAGEFCD_02068	putative oxidoreductase
group_13967	ODAGEFCD_02077	hypothetical protein
group_13968	ODAGEFCD_02084	hypothetical protein
group_13972	ODAGEFCD_02088	hypothetical protein
group_13973	ODAGEFCD_02090	hypothetical protein
group_13977	ODAGEFCD_02099	hypothetical protein
group_13978	ODAGEFCD_02100	hypothetical protein
group_13987	ODAGEFCD_02113	hypothetical protein
group_13991	ODAGEFCD_02118	IS701 family transposase ISSav4
group_13992	ODAGEFCD_04909	IS701 family transposase ISSav4
group_13993	ODAGEFCD_08565	IS701 family transposase ISSav4
group_13994	ODAGEFCD_08995	IS701 family transposase ISSav4
group_14000	ODAGEFCD_02127	hypothetical protein
group_14001	ODAGEFCD_02128	hypothetical protein
group_14002	ODAGEFCD_02130	hypothetical protein
group_14033	ODAGEFCD_02196	hypothetical protein
group_14034	ODAGEFCD_02197	hypothetical protein
group_14035	ODAGEFCD_02198	Beta-carbonic anhydrase 1
group_14036	ODAGEFCD_02199	tRNA 5-carboxymethoxyuridine methyltransferase
group_14037	ODAGEFCD_02200	hypothetical protein
group_14038	ODAGEFCD_02201	hypothetical protein
group_14040	ODAGEFCD_02205	hypothetical protein
group_14041	ODAGEFCD_02206	hypothetical protein
group_14042	ODAGEFCD_02207	hypothetical protein
group_14043	ODAGEFCD_02208	Ribonuclease VapC21
group_14044	ODAGEFCD_02209	hypothetical protein
group_14045	ODAGEFCD_02210	hypothetical protein
group_14046	ODAGEFCD_02211	hypothetical protein
group_14047	ODAGEFCD_02212	hypothetical protein
group_14049	ODAGEFCD_02216	hypothetical protein
group_14050	ODAGEFCD_02219	hypothetical protein
group_14052	ODAGEFCD_02221	hypothetical protein
group_14053	ODAGEFCD_02222	hypothetical protein
group_14054	ODAGEFCD_02223	hypothetical protein
group_14055	ODAGEFCD_02225	hypothetical protein
group_14056	ODAGEFCD_02226	hypothetical protein
group_14057	ODAGEFCD_02228	hypothetical protein
group_14058	ODAGEFCD_02232	hypothetical protein
group_14059	ODAGEFCD_02233	Putative prophage phiRv2 integrase
group_14060	ODAGEFCD_02235	hypothetical protein
group_14061	ODAGEFCD_02236	hypothetical protein
group_14062	ODAGEFCD_02237	hypothetical protein
group_14063	ODAGEFCD_02238	hypothetical protein
group_14064	ODAGEFCD_02239	D-alanyl-D-alanine carboxypeptidase
group_14065	ODAGEFCD_02240	hypothetical protein
group_14066	ODAGEFCD_02241	hypothetical protein
group_14069	ODAGEFCD_02248	hypothetical protein
group_14071	ODAGEFCD_02265	hypothetical protein
group_14083	ODAGEFCD_02360	hypothetical protein
group_14090	ODAGEFCD_02429	hypothetical protein
group_14091	ODAGEFCD_02430	hypothetical protein
group_14101	ODAGEFCD_02507	hypothetical protein
group_14106	ODAGEFCD_02541	hypothetical protein
group_14107	ODAGEFCD_02542	hypothetical protein
group_14108	ODAGEFCD_02546	hypothetical protein
group_14109	ODAGEFCD_02547	hypothetical protein
group_14110	ODAGEFCD_02548	hypothetical protein
group_14111	ODAGEFCD_02552	hypothetical protein
group_14122	ODAGEFCD_02717	hypothetical protein
group_14127	ODAGEFCD_02753	hypothetical protein
group_14128	ODAGEFCD_02759	N-ethylmaleimide reductase
group_14130	ODAGEFCD_02767	hypothetical protein
group_14135	ODAGEFCD_02838	hypothetical protein
group_14143	ODAGEFCD_02952	hypothetical protein
group_14174	ODAGEFCD_03109	hypothetical protein
group_14183	ODAGEFCD_03150	hypothetical protein
group_14188	ODAGEFCD_03211	General stress protein 39
group_14192	ODAGEFCD_03217	hypothetical protein
group_14194	ODAGEFCD_03221	hypothetical protein
group_14203	ODAGEFCD_03271	hypothetical protein
group_14207	ODAGEFCD_03295	hypothetical protein
group_14213	ODAGEFCD_03322	hypothetical protein
group_14216	ODAGEFCD_03348	hypothetical protein
group_14226	ODAGEFCD_03474	hypothetical protein
group_14245	ODAGEFCD_03737	hypothetical protein
group_14247	ODAGEFCD_03742	hypothetical protein
group_14250	ODAGEFCD_03790	hypothetical protein
group_14251	ODAGEFCD_03832	hypothetical protein
group_14252	ODAGEFCD_03833	hypothetical protein
group_14253	ODAGEFCD_03854	hypothetical protein
group_14254	ODAGEFCD_03855	hypothetical protein
group_14255	ODAGEFCD_03859	HTH-type transcriptional repressor ComR
group_14256	ODAGEFCD_03860	Glucose 1-dehydrogenase
group_14262	ODAGEFCD_03920	hypothetical protein
group_14263	ODAGEFCD_03921	hypothetical protein
group_14266	ODAGEFCD_03954	hypothetical protein
group_14270	ODAGEFCD_03991	hypothetical protein
group_14271	ODAGEFCD_04009	hypothetical protein
group_14278	ODAGEFCD_04062	Nitrobenzene nitroreductase
group_14280	ODAGEFCD_04065	NADH dehydrogenase-like protein YjlD
group_14283	ODAGEFCD_04071	hypothetical protein
group_14303	ODAGEFCD_04334	hypothetical protein
group_14304	ODAGEFCD_04335	ECF RNA polymerase sigma factor SigJ
group_14306	ODAGEFCD_04401	hypothetical protein
group_14307	ODAGEFCD_04402	hypothetical protein
group_14314	ODAGEFCD_04491	hypothetical protein
group_14315	ODAGEFCD_04492	hypothetical protein
group_14316	ODAGEFCD_04493	hypothetical protein
group_14329	ODAGEFCD_04564	hypothetical protein
ycf3	ODAGEFCD_04565	Photosystem I assembly protein Ycf3
group_14331	ODAGEFCD_04566	tRNA-specific adenosine deaminase
group_14333	ODAGEFCD_04584	hypothetical protein
group_14334	ODAGEFCD_04585	hypothetical protein
group_14336	ODAGEFCD_04589	hypothetical protein
group_14337	ODAGEFCD_04590	hypothetical protein
group_14338	ODAGEFCD_04591	hypothetical protein
group_14339	ODAGEFCD_04600	Serine/threonine-protein kinase PknD
group_14340	ODAGEFCD_04601	hypothetical protein
group_14341	ODAGEFCD_04602	hypothetical protein
group_14342	ODAGEFCD_04603	hypothetical protein
group_14343	ODAGEFCD_04604	hypothetical protein
group_14344	ODAGEFCD_04605	hypothetical protein
group_14345	ODAGEFCD_04606	hypothetical protein
group_14346	ODAGEFCD_04607	hypothetical protein
aplIM	ODAGEFCD_04608	Modification methylase AplI
group_14348	ODAGEFCD_04609	hypothetical protein
group_14349	ODAGEFCD_04610	hypothetical protein
group_14350	ODAGEFCD_04611	hypothetical protein
group_14351	ODAGEFCD_04612	hypothetical protein
group_14352	ODAGEFCD_04613	hypothetical protein
group_14360	ODAGEFCD_04769	hypothetical protein
group_14374	ODAGEFCD_04880	hypothetical protein
group_14389	ODAGEFCD_04983	hypothetical protein
group_14390	ODAGEFCD_04984	hypothetical protein
group_14391	ODAGEFCD_04985	hypothetical protein
group_14392	ODAGEFCD_04986	hypothetical protein
group_14393	ODAGEFCD_04987	hypothetical protein
group_14394	ODAGEFCD_04993	hypothetical protein
group_14395	ODAGEFCD_04996	hypothetical protein
group_14396	ODAGEFCD_04997	hypothetical protein
group_14401	ODAGEFCD_05017	hypothetical protein
group_14405	ODAGEFCD_05103	hypothetical protein
group_14411	ODAGEFCD_05116	hypothetical protein
group_14412	ODAGEFCD_05118	hypothetical protein
group_14413	ODAGEFCD_05122	hypothetical protein
group_14425	ODAGEFCD_05259	NAD(P)H-quinone oxidoreductase subunit J, chloroplastic
group_14431	ODAGEFCD_05406	hypothetical protein
group_14437	ODAGEFCD_05475	hypothetical protein
group_14444	ODAGEFCD_05538	hypothetical protein
group_14446	ODAGEFCD_05557	hypothetical protein
group_14447	ODAGEFCD_05558	hypothetical protein
group_14449	ODAGEFCD_05560	hypothetical protein
group_14454	ODAGEFCD_05607	hypothetical protein
group_14461	ODAGEFCD_05648	hypothetical protein
group_14477	ODAGEFCD_05723	hypothetical protein
group_14480	ODAGEFCD_05751	hypothetical protein
group_14481	ODAGEFCD_05765	CRISPR-associated endonuclease/helicase Cas3
group_14482	ODAGEFCD_05766	hypothetical protein
group_14483	ODAGEFCD_05767	hypothetical protein
group_14484	ODAGEFCD_05768	hypothetical protein
group_14485	ODAGEFCD_05769	hypothetical protein
group_14486	ODAGEFCD_05770	hypothetical protein
group_14487	ODAGEFCD_05771	hypothetical protein
group_14489	ODAGEFCD_05778	hypothetical protein
group_14490	ODAGEFCD_05779	hypothetical protein
group_14492	ODAGEFCD_05782	hypothetical protein
group_14496	ODAGEFCD_05786	hypothetical protein
group_14498	ODAGEFCD_05788	hypothetical protein
group_14502	ODAGEFCD_05794	hypothetical protein
group_14503	ODAGEFCD_05797	hypothetical protein
group_14504	ODAGEFCD_05798	hypothetical protein
group_14505	ODAGEFCD_05799	hypothetical protein
group_14506	ODAGEFCD_05800	hypothetical protein
group_14507	ODAGEFCD_05801	hypothetical protein
group_14508	ODAGEFCD_05802	hypothetical protein
group_14511	ODAGEFCD_05808	hypothetical protein
group_14513	ODAGEFCD_05811	hypothetical protein
group_14514	ODAGEFCD_05813	putative HIT-like protein
group_14515	ODAGEFCD_05814	hypothetical protein
group_14516	ODAGEFCD_05815	hypothetical protein
group_14517	ODAGEFCD_05816	HTH-type transcriptional regulator HdfR
group_14518	ODAGEFCD_05817	hypothetical protein
dmsA	ODAGEFCD_05818	Dimethyl sulfoxide reductase DmsA
dapF_1	ODAGEFCD_05819	Diaminopimelate epimerase
group_14521	ODAGEFCD_05820	hypothetical protein
group_14522	ODAGEFCD_05821	hypothetical protein
leuA_2	ODAGEFCD_05822	2-isopropylmalate synthase
cmoA	ODAGEFCD_05823	Carboxy-S-adenosyl-L-methionine synthase
group_14525	ODAGEFCD_05824	Long-chain-fatty-acid--CoA ligase
group_14526	ODAGEFCD_05825	3-isopropylmalate dehydratase large subunit
leuD_1	ODAGEFCD_05826	3-isopropylmalate dehydratase small subunit
group_14528	ODAGEFCD_05827	hypothetical protein
group_14529	ODAGEFCD_05828	IS1380 family transposase ISStsp3
group_14530	ODAGEFCD_05829	hypothetical protein
group_14531	ODAGEFCD_05830	hypothetical protein
group_14532	ODAGEFCD_05831	hypothetical protein
group_14533	ODAGEFCD_05832	IS701 family transposase ISSav4
group_14534	ODAGEFCD_05833	hypothetical protein
group_14535	ODAGEFCD_05834	Multidrug resistance protein Stp
ydjP	ODAGEFCD_05835	AB hydrolase superfamily protein YdjP
group_14538	ODAGEFCD_05837	hypothetical protein
group_14539	ODAGEFCD_05838	hypothetical protein
group_14541	ODAGEFCD_05842	hypothetical protein
group_14543	ODAGEFCD_05846	IS982 family transposase ISCef3
group_14544	ODAGEFCD_05850	hypothetical protein
group_14545	ODAGEFCD_05863	hypothetical protein
group_14551	ODAGEFCD_05889	hypothetical protein
group_14552	ODAGEFCD_05907	hypothetical protein
group_14570	ODAGEFCD_06112	hypothetical protein
group_14576	ODAGEFCD_06122	hypothetical protein
group_14577	ODAGEFCD_06123	hypothetical protein
group_14578	ODAGEFCD_06126	hypothetical protein
group_14579	ODAGEFCD_06127	hypothetical protein
group_14580	ODAGEFCD_06129	hypothetical protein
group_14583	ODAGEFCD_06135	hypothetical protein
group_14584	ODAGEFCD_06137	hypothetical protein
group_14585	ODAGEFCD_06138	hypothetical protein
group_14586	ODAGEFCD_06139	hypothetical protein
group_14587	ODAGEFCD_06140	Serine/threonine-protein kinase PknD
group_14588	ODAGEFCD_06142	hypothetical protein
group_14597	ODAGEFCD_06224	hypothetical protein
group_14598	ODAGEFCD_06225	hypothetical protein
group_14599	ODAGEFCD_06226	hypothetical protein
group_14600	ODAGEFCD_06227	Proline iminopeptidase
group_14601	ODAGEFCD_06229	hypothetical protein
group_14602	ODAGEFCD_06230	hypothetical protein
group_14603	ODAGEFCD_06231	hypothetical protein
group_14609	ODAGEFCD_06284	hypothetical protein
group_14610	ODAGEFCD_06285	hypothetical protein
group_14611	ODAGEFCD_06287	hypothetical protein
group_14612	ODAGEFCD_06288	hypothetical protein
group_14615	ODAGEFCD_06292	Transcriptional regulator SlyA
group_14619	ODAGEFCD_06351	Multidrug efflux pump LfrA
group_14624	ODAGEFCD_06441	hypothetical protein
group_14631	ODAGEFCD_06511	hypothetical protein
group_14635	ODAGEFCD_06518	hypothetical protein
group_14636	ODAGEFCD_06519	hypothetical protein
group_14637	ODAGEFCD_06521	hypothetical protein
group_14639	ODAGEFCD_06526	hypothetical protein
group_14666	ODAGEFCD_06780	hypothetical protein
group_14672	ODAGEFCD_06804	hypothetical protein
group_14680	ODAGEFCD_06919	hypothetical protein
group_14681	ODAGEFCD_06951	hypothetical protein
group_14685	ODAGEFCD_06990	hypothetical protein
group_14686	ODAGEFCD_06991	hypothetical protein
nagC_6	ODAGEFCD_07081	N-acetylglucosamine repressor
group_14699	ODAGEFCD_07085	hypothetical protein
group_14700	ODAGEFCD_07087	hypothetical protein
group_14702	ODAGEFCD_07097	hypothetical protein
group_14704	ODAGEFCD_07116	hypothetical protein
group_14705	ODAGEFCD_07119	hypothetical protein
group_14706	ODAGEFCD_07120	putative HTH-type transcriptional regulator YybR
group_14709	ODAGEFCD_07136	hypothetical protein
group_14711	ODAGEFCD_07141	hypothetical protein
group_14712	ODAGEFCD_07142	hypothetical protein
group_14713	ODAGEFCD_07143	hypothetical protein
group_14722	ODAGEFCD_07221	hypothetical protein
group_14725	ODAGEFCD_07248	hypothetical protein
group_14727	ODAGEFCD_07281	hypothetical protein
group_14729	ODAGEFCD_07304	hypothetical protein
group_14744	ODAGEFCD_07469	hypothetical protein
group_14745	ODAGEFCD_07470	hypothetical protein
group_14746	ODAGEFCD_07471	hypothetical protein
group_14754	ODAGEFCD_07493	putative protein
group_14755	ODAGEFCD_07494	hypothetical protein
group_14756	ODAGEFCD_07495	hypothetical protein
group_14759	ODAGEFCD_07500	hypothetical protein
group_14760	ODAGEFCD_07501	hypothetical protein
group_14761	ODAGEFCD_07503	Serine/threonine-protein kinase PknD
group_14771	ODAGEFCD_07568	hypothetical protein
group_14772	ODAGEFCD_07569	hypothetical protein
group_14801	ODAGEFCD_07751	Ferredoxin--NADP reductase
group_14803	ODAGEFCD_07754	hypothetical protein
group_14805	ODAGEFCD_07763	Elongation factor Tu
group_14808	ODAGEFCD_07781	hypothetical protein
group_14810	ODAGEFCD_07831	hypothetical protein
group_14816	ODAGEFCD_07935	hypothetical protein
group_14821	ODAGEFCD_08004	D-aminopeptidase
group_14822	ODAGEFCD_08009	hypothetical protein
group_14823	ODAGEFCD_08010	hypothetical protein
group_14824	ODAGEFCD_08011	hypothetical protein
group_14832	ODAGEFCD_08076	hypothetical protein
group_14836	ODAGEFCD_08112	hypothetical protein
group_14840	ODAGEFCD_08135	hypothetical protein
group_14841	ODAGEFCD_08139	hypothetical protein
group_14844	ODAGEFCD_08162	hypothetical protein
group_14867	ODAGEFCD_08313	hypothetical protein
group_14868	ODAGEFCD_08317	hypothetical protein
group_14871	ODAGEFCD_08323	hypothetical protein
group_14872	ODAGEFCD_08324	hypothetical protein
group_14873	ODAGEFCD_08325	hypothetical protein
group_14877	ODAGEFCD_08377	hypothetical protein
group_14878	ODAGEFCD_08380	hypothetical protein
group_14881	ODAGEFCD_08423	hypothetical protein
group_14882	ODAGEFCD_08424	hypothetical protein
group_14888	ODAGEFCD_08508	hypothetical protein
group_14899	ODAGEFCD_08589	hypothetical protein
group_14902	ODAGEFCD_08596	(Z)-2-((N-methylformamido)methylene)-5-hydroxybutyrolactone dehydrogenase
group_14904	ODAGEFCD_08599	hypothetical protein
group_14911	ODAGEFCD_08616	hypothetical protein
group_14921	ODAGEFCD_08633	hypothetical protein
group_14922	ODAGEFCD_08636	hypothetical protein
group_14925	ODAGEFCD_08641	hypothetical protein
group_14926	ODAGEFCD_08645	hypothetical protein
group_14928	ODAGEFCD_08666	hypothetical protein
group_14933	ODAGEFCD_08706	hypothetical protein
group_14934	ODAGEFCD_08707	hypothetical protein
group_14952	ODAGEFCD_08802	hypothetical protein
group_14953	ODAGEFCD_08803	hypothetical protein
group_14966	ODAGEFCD_08875	hypothetical protein
group_14973	ODAGEFCD_08889	hypothetical protein
group_14977	ODAGEFCD_08893	hypothetical protein
group_14978	ODAGEFCD_08894	hypothetical protein
group_14979	ODAGEFCD_08895	hypothetical protein
group_15001	ODAGEFCD_08938	hypothetical protein
group_15004	ODAGEFCD_08943	Fructose-bisphosphate aldolase
group_15005	ODAGEFCD_08944	hypothetical protein
group_15006	ODAGEFCD_08945	1-deoxyxylulose-5-phosphate synthase YajO
group_15007	ODAGEFCD_08946	hypothetical protein
group_15008	ODAGEFCD_08947	hypothetical protein
group_15009	ODAGEFCD_08948	hypothetical protein
group_15010	ODAGEFCD_08949	hypothetical protein
group_15012	ODAGEFCD_08952	Pyridoxine 4-dehydrogenase
group_15013	ODAGEFCD_08953	hypothetical protein
group_15016	ODAGEFCD_08962	hypothetical protein
group_15017	ODAGEFCD_08969	hypothetical protein
group_15018	ODAGEFCD_08972	Soluble epoxide hydrolase
group_15019	ODAGEFCD_08973	hypothetical protein
group_15020	ODAGEFCD_08974	hypothetical protein
group_15021	ODAGEFCD_08975	hypothetical protein
group_15022	ODAGEFCD_08976	Short-chain reductase protein NovJ
proP_7	ODAGEFCD_08977	Proline/betaine transporter
group_15024	ODAGEFCD_08978	Putative oxidoreductase YceM
iolE_3	ODAGEFCD_08979	Inosose dehydratase
group_15026	ODAGEFCD_08980	2-epi-5-epi-valiolone epimerase
group_15027	ODAGEFCD_08982	hypothetical protein
group_15028	ODAGEFCD_08983	hypothetical protein
group_15029	ODAGEFCD_08984	hypothetical protein
group_15030	ODAGEFCD_08985	hypothetical protein
group_15031	ODAGEFCD_08986	hypothetical protein
group_15032	ODAGEFCD_08987	hypothetical protein
group_15033	ODAGEFCD_08989	hypothetical protein
group_15034	ODAGEFCD_08990	hypothetical protein
group_15036	ODAGEFCD_09000	hypothetical protein
group_15038	ODAGEFCD_09004	hypothetical protein
group_15039	ODAGEFCD_09007	hypothetical protein
group_15040	ODAGEFCD_09009	hypothetical protein
group_15041	ODAGEFCD_09013	Membrane protein YdfJ
group_15042	ODAGEFCD_09014	hypothetical protein
group_15043	ODAGEFCD_09015	hypothetical protein
group_15044	ODAGEFCD_09016	IS630 family transposase ISAnsp10
group_15045	ODAGEFCD_09017	hypothetical protein
group_15046	ODAGEFCD_09018	hypothetical protein
group_15047	ODAGEFCD_09019	hypothetical protein
group_15048	ODAGEFCD_09021	hypothetical protein
stcD	ODAGEFCD_09032	putative N-methylproline demethylase
group_15050	ODAGEFCD_09033	Carnitine monooxygenase oxygenase subunit
group_15051	ODAGEFCD_09034	NADPH oxidoreductase
group_15052	ODAGEFCD_09035	F420H(2)-dependent quinone reductase
lvr_2	ODAGEFCD_09036	Levodione reductase
group_15054	ODAGEFCD_09037	hypothetical protein
benM_8	ODAGEFCD_09038	HTH-type transcriptional regulator BenM
group_15056	ODAGEFCD_09039	hypothetical protein
group_15057	ODAGEFCD_09040	hypothetical protein
group_15058	ODAGEFCD_09041	hypothetical protein
group_15059	ODAGEFCD_09042	Cystathionine beta-lyase PatB
group_15060	ODAGEFCD_09043	hypothetical protein
group_15061	ODAGEFCD_09044	hypothetical protein
group_15062	ODAGEFCD_09045	hypothetical protein
group_15063	ODAGEFCD_09046	HTH-type transcriptional regulator ArgP
group_15064	ODAGEFCD_09048	hypothetical protein
group_15065	ODAGEFCD_09049	hypothetical protein
group_15066	ODAGEFCD_09051	hypothetical protein
group_15067	ODAGEFCD_09052	hypothetical protein
group_15068	ODAGEFCD_09053	hypothetical protein
group_15069	ODAGEFCD_09054	HTH-type transcriptional repressor CytR
ccr_3	ODAGEFCD_09055	Crotonyl-CoA carboxylase/reductase
group_15071	ODAGEFCD_09056	hypothetical protein
group_15072	ODAGEFCD_09057	hypothetical protein
group_15073	ODAGEFCD_09058	hypothetical protein
group_15075	ODAGEFCD_09061	hypothetical protein
group_15077	ODAGEFCD_09064	hypothetical protein
group_15078	ODAGEFCD_09065	hypothetical protein
group_15079	ODAGEFCD_09067	hypothetical protein
group_15080	ODAGEFCD_09068	hypothetical protein
hdfR_16	ODAGEFCD_09071	HTH-type transcriptional regulator HdfR
group_15082	ODAGEFCD_09072	hypothetical protein
group_15083	ODAGEFCD_09074	hypothetical protein
group_15084	ODAGEFCD_09075	hypothetical protein
group_15085	ODAGEFCD_09076	hypothetical protein
group_15086	ODAGEFCD_09077	hypothetical protein
group_15087	ODAGEFCD_09078	hypothetical protein
group_15088	ODAGEFCD_09080	IS5 family transposase ISSco3
group_15089	ODAGEFCD_09081	hypothetical protein
group_15090	ODAGEFCD_09082	hypothetical protein
group_15091	ODAGEFCD_09083	hypothetical protein
group_15092	ODAGEFCD_09084	Putative aldehyde dehydrogenase
group_15093	ODAGEFCD_09085	hypothetical protein
hcaB_13	ODAGEFCD_09086	3-phenylpropionate-dihydrodiol/cinnamic acid-dihydrodiol dehydrogenase
group_15095	ODAGEFCD_09087	hypothetical protein
group_15096	ODAGEFCD_09088	Glycerol-3-phosphate cytidylyltransferase
group_15097	ODAGEFCD_09089	hypothetical protein
group_15098	ODAGEFCD_09090	hypothetical protein
group_15099	ODAGEFCD_09091	hypothetical protein
gutB_3	ODAGEFCD_09092	Sorbitol dehydrogenase
pld1_2	ODAGEFCD_09093	Pyridoxal 4-dehydrogenase
group_15102	ODAGEFCD_09094	Electron transfer flavoprotein subunit alpha
etfB_3	ODAGEFCD_09095	Electron transfer flavoprotein subunit beta
group_15104	ODAGEFCD_09103	hypothetical protein
group_15105	ODAGEFCD_09107	putative oxidoreductase/MSMEI_2347
group_15106	ODAGEFCD_09108	hypothetical protein
group_15107	ODAGEFCD_09109	hypothetical protein
group_15108	ODAGEFCD_09110	Carnitinyl-CoA dehydratase
group_15109	ODAGEFCD_09111	hypothetical protein
group_15110	ODAGEFCD_09112	hypothetical protein
lgoD	ODAGEFCD_09115	L-galactonate-5-dehydrogenase
group_15112	ODAGEFCD_09116	Fumarate reductase flavoprotein subunit
group_15113	ODAGEFCD_09118	HTH-type transcriptional regulator XynR
group_15114	ODAGEFCD_09119	hypothetical protein
group_15115	ODAGEFCD_09121	hypothetical protein
group_15116	ODAGEFCD_09122	hypothetical protein
group_15117	ODAGEFCD_09123	hypothetical protein
auaH_5	ODAGEFCD_09124	Aurachin B dehydrogenase
group_15119	ODAGEFCD_09125	hypothetical protein
group_15120	ODAGEFCD_09126	hypothetical protein
group_15121	ODAGEFCD_09127	hypothetical protein
group_15122	ODAGEFCD_09128	hypothetical protein
group_15123	ODAGEFCD_09129	Tn3 family transposase Tn3
group_15124	ODAGEFCD_09130	hypothetical protein
group_15125	ODAGEFCD_09131	hypothetical protein
nlhH_5	ODAGEFCD_09132	Carboxylesterase NlhH
group_15127	ODAGEFCD_09145	hypothetical protein
group_15128	ODAGEFCD_09153	hypothetical protein
group_15129	ODAGEFCD_09148	hypothetical protein
group_15130	ODAGEFCD_09164	hypothetical protein
group_15131	ODAGEFCD_09165	hypothetical protein
group_1517	ODAGEFCD_00174	Transcriptional repressor PaaX
group_1750	ODAGEFCD_02040	hypothetical protein
group_1761	ODAGEFCD_02162	hypothetical protein
group_230	ODAGEFCD_07113	Oligopeptide transport ATP-binding protein OppF
group_2664	ODAGEFCD_00160	Cytochrome P450 105A3
group_2752	ODAGEFCD_00597	hypothetical protein
group_2971	ODAGEFCD_01672	hypothetical protein
group_2978	ODAGEFCD_01701	Fosfomycin resistance protein AbaF
group_3055	ODAGEFCD_02083	hypothetical protein
group_3071	ODAGEFCD_02229	Chitin-binding protein CbpD
group_3072	ODAGEFCD_02230	hypothetical protein
group_33	ODAGEFCD_05762	Polyphosphate glucokinase
group_40	ODAGEFCD_00184	IS701 family transposase ISSav4
group_41	ODAGEFCD_00185	IS701 family transposase ISSav4
group_4103	ODAGEFCD_08500	hypothetical protein
group_427	ODAGEFCD_07605	HTH-type transcriptional regulator AqdR
group_494	ODAGEFCD_00168	hypothetical protein
group_4955	ODAGEFCD_01865	hypothetical protein
group_496	ODAGEFCD_00169	hypothetical protein
group_4997	ODAGEFCD_02195	hypothetical protein
group_5003	ODAGEFCD_02242	hypothetical protein
group_5004	ODAGEFCD_02243	hypothetical protein
group_5007	ODAGEFCD_02253	hypothetical protein
group_557	ODAGEFCD_02129	hypothetical protein
group_563	ODAGEFCD_02171	hypothetical protein
group_565	ODAGEFCD_02227	IS4 family transposase ISFsp5
group_566	ODAGEFCD_05841	IS4 family transposase ISMfl1
group_5779	ODAGEFCD_06257	hypothetical protein
group_5825	ODAGEFCD_06477	hypothetical protein
group_606	ODAGEFCD_03288	hypothetical protein
group_6363	ODAGEFCD_09152	Tyrosine recombinase XerC
group_671	ODAGEFCD_05776	hypothetical protein
group_7769	ODAGEFCD_00149	hypothetical protein
group_7770	ODAGEFCD_09133	hypothetical protein
group_7786	ODAGEFCD_00212	hypothetical protein
group_7787	ODAGEFCD_08998	hypothetical protein
group_9597	ODAGEFCD_09151	Tyrosine recombinase XerC
group_982	ODAGEFCD_01202	hypothetical protein
