# Supplementary material for: Genomic determinants of antifungal activity of Streptomyces melanosporofaciens STM-2 revealed by genome mining, comparative genomics and evolutionary analysis
Source: Front Microbiol. 2026 Mar 20;17:1787011. doi: 10.3389/fmicb.2026.1787011 (PMC13047742; doi:10.3389/fmicb.2026.1787011)
Supplement: Supplementary file 5 [file Table_1.xlsx]

## Sheet: Sheet1
ID 1	ID 2	Label 1	Label 2	AAI	CDS count 1	CDS count 2	Matched count	Proteome cov.	ID param.	Cov. param.
199681923	199681923	S_melanosporofaciens_DSM_40318.fna	S_melanosporofaciens_DSM_40318.fna	100	9268	9268	9268	1	0.4	0.5
199681923	22444101	S_melanosporofaciens_DSM_40318.fna	S_yatensis_JCM_13244.fna	96.1092	9268	8705	7056	0.785178	0.4	0.5
199681923	946329328	S_melanosporofaciens_DSM_40318.fna	S_rhizosphaericus_DSM41679.fna	90.5617	9268	9745	6691	0.703834	0.4	0.5
199681923	828339975	S_melanosporofaciens_DSM_40318.fna	S_antimycoticus_NBRC_12839.fna	96.802	9268	9938	7295	0.759658	0.4	0.5
199681923	692339478	S_melanosporofaciens_DSM_40318.fna	S_asiaticus_DSM_41761.fna	90.5891	9268	9979	6702	0.69642	0.4	0.5
199681923	95766487	S_melanosporofaciens_DSM_40318.fna	S_rhizosphaericus_DSM41760.fna	90.5511	9268	9131	6386	0.694168	0.4	0.5
199681923	706721570	S_melanosporofaciens_DSM_40318.fna	S_asiaticus_subsp_ignotus_DSM41524.fna	90.5838	9268	9721	6890	0.725683	0.4	0.5
199681923	56453224	S_melanosporofaciens_DSM_40318.fna	S_iranensis_DSM_41954.fna	90.582	9268	9837	6940	0.726511	0.4	0.5
199681923	316354984	S_melanosporofaciens_DSM_40318.fna	S_antimycoticus_subsp_sporoclivatus_NBRC_100767.fna	95.9294	9268	9110	6692	0.728262	0.4	0.5
199681923	552839644	S_melanosporofaciens_DSM_40318.fna	STM-2.fna	99.0664	9268	9105	8004	0.871279	0.4	0.5
199681923	116083949	S_melanosporofaciens_DSM_40318.fna	S_rhizosphaericus_DSM41759.fna	90.609	9268	9684	6682	0.70515	0.4	0.5
199681923	350878841	S_melanosporofaciens_DSM_40318.fna	DenovoWGS_M2.fna	99.0664	9268	9105	8004	0.871279	0.4	0.5
199681923	446474596	S_melanosporofaciens_DSM_40318.fna	S_niphimycinicus_4503.fna	94.4305	9268	10161	6514	0.670544	0.4	0.5
199681923	640666268	S_melanosporofaciens_DSM_40318.fna	S_mordarskii_JCM_5052.fna	95.7886	9268	9105	6698	0.729113	0.4	0.5
22444101	199681923	S_yatensis_JCM_13244.fna	S_melanosporofaciens_DSM_40318.fna	96.1092	8705	9268	7056	0.785178	0.4	0.5
22444101	22444101	S_yatensis_JCM_13244.fna	S_yatensis_JCM_13244.fna	100	8705	8705	8705	1	0.4	0.5
22444101	946329328	S_yatensis_JCM_13244.fna	S_rhizosphaericus_DSM41679.fna	90.518	8705	9745	6759	0.732683	0.4	0.5
22444101	828339975	S_yatensis_JCM_13244.fna	S_antimycoticus_NBRC_12839.fna	95.8246	8705	9938	7009	0.751918	0.4	0.5
22444101	692339478	S_yatensis_JCM_13244.fna	S_asiaticus_DSM_41761.fna	90.482	8705	9979	6782	0.725969	0.4	0.5
22444101	95766487	S_yatensis_JCM_13244.fna	S_rhizosphaericus_DSM41760.fna	90.6633	8705	9131	6449	0.723144	0.4	0.5
22444101	706721570	S_yatensis_JCM_13244.fna	S_asiaticus_subsp_ignotus_DSM41524.fna	90.6479	8705	9721	6791	0.737111	0.4	0.5
22444101	56453224	S_yatensis_JCM_13244.fna	S_iranensis_DSM_41954.fna	90.3971	8705	9837	6794	0.732823	0.4	0.5
22444101	316354984	S_yatensis_JCM_13244.fna	S_antimycoticus_subsp_sporoclivatus_NBRC_100767.fna	95.0739	8705	9110	6601	0.741061	0.4	0.5
22444101	552839644	S_yatensis_JCM_13244.fna	STM-2.fna	96.0809	8705	9105	7102	0.797529	0.4	0.5
22444101	116083949	S_yatensis_JCM_13244.fna	S_rhizosphaericus_DSM41759.fna	90.5092	8705	9684	6757	0.734896	0.4	0.5
22444101	350878841	S_yatensis_JCM_13244.fna	DenovoWGS_M2.fna	96.0809	8705	9105	7102	0.797529	0.4	0.5
22444101	446474596	S_yatensis_JCM_13244.fna	S_niphimycinicus_4503.fna	94.4661	8705	10161	6674	0.707516	0.4	0.5
22444101	640666268	S_yatensis_JCM_13244.fna	S_mordarskii_JCM_5052.fna	94.945	8705	9105	6551	0.735654	0.4	0.5
946329328	199681923	S_rhizosphaericus_DSM41679.fna	S_melanosporofaciens_DSM_40318.fna	90.5617	9745	9268	6691	0.703834	0.4	0.5
946329328	22444101	S_rhizosphaericus_DSM41679.fna	S_yatensis_JCM_13244.fna	90.518	9745	8705	6759	0.732683	0.4	0.5
946329328	946329328	S_rhizosphaericus_DSM41679.fna	S_rhizosphaericus_DSM41679.fna	100	9745	9745	9745	1	0.4	0.5
946329328	828339975	S_rhizosphaericus_DSM41679.fna	S_antimycoticus_NBRC_12839.fna	90.5807	9745	9938	6740	0.684855	0.4	0.5
946329328	692339478	S_rhizosphaericus_DSM41679.fna	S_asiaticus_DSM_41761.fna	99.8008	9745	9979	9504	0.963699	0.4	0.5
946329328	95766487	S_rhizosphaericus_DSM41679.fna	S_rhizosphaericus_DSM41760.fna	99.5717	9745	9131	8284	0.877728	0.4	0.5
946329328	706721570	S_rhizosphaericus_DSM41679.fna	S_asiaticus_subsp_ignotus_DSM41524.fna	96.5923	9745	9721	7373	0.757526	0.4	0.5
946329328	56453224	S_rhizosphaericus_DSM41679.fna	S_iranensis_DSM_41954.fna	94.1856	9745	9837	7028	0.717802	0.4	0.5
946329328	316354984	S_rhizosphaericus_DSM41679.fna	S_antimycoticus_subsp_sporoclivatus_NBRC_100767.fna	90.1953	9745	9110	6578	0.697746	0.4	0.5
946329328	552839644	S_rhizosphaericus_DSM41679.fna	STM-2.fna	90.4899	9745	9105	6771	0.718408	0.4	0.5
946329328	116083949	S_rhizosphaericus_DSM41679.fna	S_rhizosphaericus_DSM41759.fna	99.8126	9745	9684	9507	0.97864	0.4	0.5
946329328	350878841	S_rhizosphaericus_DSM41679.fna	DenovoWGS_M2.fna	90.4899	9745	9105	6771	0.718408	0.4	0.5
946329328	446474596	S_rhizosphaericus_DSM41679.fna	S_niphimycinicus_4503.fna	90.244	9745	10161	6447	0.647744	0.4	0.5
946329328	640666268	S_rhizosphaericus_DSM41679.fna	S_mordarskii_JCM_5052.fna	90.1463	9745	9105	6529	0.692732	0.4	0.5
828339975	199681923	S_antimycoticus_NBRC_12839.fna	S_melanosporofaciens_DSM_40318.fna	96.802	9938	9268	7295	0.759658	0.4	0.5
828339975	22444101	S_antimycoticus_NBRC_12839.fna	S_yatensis_JCM_13244.fna	95.8246	9938	8705	7009	0.751918	0.4	0.5
828339975	946329328	S_antimycoticus_NBRC_12839.fna	S_rhizosphaericus_DSM41679.fna	90.5807	9938	9745	6740	0.684855	0.4	0.5
828339975	828339975	S_antimycoticus_NBRC_12839.fna	S_antimycoticus_NBRC_12839.fna	100	9938	9938	9938	1	0.4	0.5
828339975	692339478	S_antimycoticus_NBRC_12839.fna	S_asiaticus_DSM_41761.fna	90.5932	9938	9979	6753	0.678114	0.4	0.5
828339975	95766487	S_antimycoticus_NBRC_12839.fna	S_rhizosphaericus_DSM41760.fna	90.9159	9938	9131	6451	0.676596	0.4	0.5
828339975	706721570	S_antimycoticus_NBRC_12839.fna	S_asiaticus_subsp_ignotus_DSM41524.fna	90.9546	9938	9721	6954	0.707462	0.4	0.5
828339975	56453224	S_antimycoticus_NBRC_12839.fna	S_iranensis_DSM_41954.fna	90.5964	9938	9837	6884	0.696233	0.4	0.5
828339975	316354984	S_antimycoticus_NBRC_12839.fna	S_antimycoticus_subsp_sporoclivatus_NBRC_100767.fna	96.7467	9938	9110	6949	0.72963	0.4	0.5
828339975	552839644	S_antimycoticus_NBRC_12839.fna	STM-2.fna	96.9103	9938	9105	7515	0.789266	0.4	0.5
828339975	116083949	S_antimycoticus_NBRC_12839.fna	S_rhizosphaericus_DSM41759.fna	90.6056	9938	9684	6728	0.685761	0.4	0.5
828339975	350878841	S_antimycoticus_NBRC_12839.fna	DenovoWGS_M2.fna	96.9103	9938	9105	7515	0.789266	0.4	0.5
828339975	446474596	S_antimycoticus_NBRC_12839.fna	S_niphimycinicus_4503.fna	94.2563	9938	10161	6596	0.656351	0.4	0.5
828339975	640666268	S_antimycoticus_NBRC_12839.fna	S_mordarskii_JCM_5052.fna	96.5346	9938	9105	6991	0.734233	0.4	0.5
692339478	199681923	S_asiaticus_DSM_41761.fna	S_melanosporofaciens_DSM_40318.fna	90.5891	9979	9268	6702	0.69642	0.4	0.5
692339478	22444101	S_asiaticus_DSM_41761.fna	S_yatensis_JCM_13244.fna	90.482	9979	8705	6782	0.725969	0.4	0.5
692339478	946329328	S_asiaticus_DSM_41761.fna	S_rhizosphaericus_DSM41679.fna	99.8008	9979	9745	9504	0.963699	0.4	0.5
692339478	828339975	S_asiaticus_DSM_41761.fna	S_antimycoticus_NBRC_12839.fna	90.5932	9979	9938	6753	0.678114	0.4	0.5
692339478	692339478	S_asiaticus_DSM_41761.fna	S_asiaticus_DSM_41761.fna	100	9979	9979	9979	1	0.4	0.5
692339478	95766487	S_asiaticus_DSM_41761.fna	S_rhizosphaericus_DSM41760.fna	99.5985	9979	9131	8341	0.872946	0.4	0.5
692339478	706721570	S_asiaticus_DSM_41761.fna	S_asiaticus_subsp_ignotus_DSM41524.fna	96.579	9979	9721	7382	0.749442	0.4	0.5
692339478	56453224	S_asiaticus_DSM_41761.fna	S_iranensis_DSM_41954.fna	94.1998	9979	9837	7051	0.711647	0.4	0.5
692339478	316354984	S_asiaticus_DSM_41761.fna	S_antimycoticus_subsp_sporoclivatus_NBRC_100767.fna	90.2117	9979	9110	6606	0.692126	0.4	0.5
692339478	552839644	S_asiaticus_DSM_41761.fna	STM-2.fna	90.5054	9979	9105	6781	0.710648	0.4	0.5
692339478	116083949	S_asiaticus_DSM_41761.fna	S_rhizosphaericus_DSM41759.fna	99.8464	9979	9684	9544	0.970757	0.4	0.5
692339478	350878841	S_asiaticus_DSM_41761.fna	DenovoWGS_M2.fna	90.5054	9979	9105	6781	0.710648	0.4	0.5
692339478	446474596	S_asiaticus_DSM_41761.fna	S_niphimycinicus_4503.fna	90.3009	9979	10161	6441	0.639623	0.4	0.5
692339478	640666268	S_asiaticus_DSM_41761.fna	S_mordarskii_JCM_5052.fna	90.0426	9979	9105	6552	0.686649	0.4	0.5
95766487	199681923	S_rhizosphaericus_DSM41760.fna	S_melanosporofaciens_DSM_40318.fna	90.5511	9131	9268	6386	0.694168	0.4	0.5
95766487	22444101	S_rhizosphaericus_DSM41760.fna	S_yatensis_JCM_13244.fna	90.6633	9131	8705	6449	0.723144	0.4	0.5
95766487	946329328	S_rhizosphaericus_DSM41760.fna	S_rhizosphaericus_DSM41679.fna	99.5717	9131	9745	8284	0.877728	0.4	0.5
95766487	828339975	S_rhizosphaericus_DSM41760.fna	S_antimycoticus_NBRC_12839.fna	90.9159	9131	9938	6451	0.676596	0.4	0.5
95766487	692339478	S_rhizosphaericus_DSM41760.fna	S_asiaticus_DSM_41761.fna	99.5985	9131	9979	8341	0.872946	0.4	0.5
95766487	95766487	S_rhizosphaericus_DSM41760.fna	S_rhizosphaericus_DSM41760.fna	100	9131	9131	9131	1	0.4	0.5
95766487	706721570	S_rhizosphaericus_DSM41760.fna	S_asiaticus_subsp_ignotus_DSM41524.fna	96.6003	9131	9721	7003	0.742945	0.4	0.5
95766487	56453224	S_rhizosphaericus_DSM41760.fna	S_iranensis_DSM_41954.fna	94.2577	9131	9837	6663	0.702552	0.4	0.5
95766487	316354984	S_rhizosphaericus_DSM41760.fna	S_antimycoticus_subsp_sporoclivatus_NBRC_100767.fna	90.4635	9131	9110	6313	0.692177	0.4	0.5
95766487	552839644	S_rhizosphaericus_DSM41760.fna	STM-2.fna	90.736	9131	9105	6428	0.704979	0.4	0.5
95766487	116083949	S_rhizosphaericus_DSM41760.fna	S_rhizosphaericus_DSM41759.fna	99.5789	9131	9684	8280	0.880149	0.4	0.5
95766487	350878841	S_rhizosphaericus_DSM41760.fna	DenovoWGS_M2.fna	90.736	9131	9105	6428	0.704979	0.4	0.5
95766487	446474596	S_rhizosphaericus_DSM41760.fna	S_niphimycinicus_4503.fna	90.2963	9131	10161	6175	0.640162	0.4	0.5
95766487	640666268	S_rhizosphaericus_DSM41760.fna	S_mordarskii_JCM_5052.fna	90.243	9131	9105	6228	0.683045	0.4	0.5
706721570	199681923	S_asiaticus_subsp_ignotus_DSM41524.fna	S_melanosporofaciens_DSM_40318.fna	90.5838	9721	9268	6890	0.725683	0.4	0.5
706721570	22444101	S_asiaticus_subsp_ignotus_DSM41524.fna	S_yatensis_JCM_13244.fna	90.6479	9721	8705	6791	0.737111	0.4	0.5
706721570	946329328	S_asiaticus_subsp_ignotus_DSM41524.fna	S_rhizosphaericus_DSM41679.fna	96.5923	9721	9745	7373	0.757526	0.4	0.5
706721570	828339975	S_asiaticus_subsp_ignotus_DSM41524.fna	S_antimycoticus_NBRC_12839.fna	90.9546	9721	9938	6954	0.707462	0.4	0.5
706721570	692339478	S_asiaticus_subsp_ignotus_DSM41524.fna	S_asiaticus_DSM_41761.fna	96.579	9721	9979	7382	0.749442	0.4	0.5
706721570	95766487	S_asiaticus_subsp_ignotus_DSM41524.fna	S_rhizosphaericus_DSM41760.fna	96.6003	9721	9131	7003	0.742945	0.4	0.5
706721570	706721570	S_asiaticus_subsp_ignotus_DSM41524.fna	S_asiaticus_subsp_ignotus_DSM41524.fna	100	9721	9721	9721	1	0.4	0.5
706721570	56453224	S_asiaticus_subsp_ignotus_DSM41524.fna	S_iranensis_DSM_41954.fna	94.2428	9721	9837	7242	0.740567	0.4	0.5
706721570	316354984	S_asiaticus_subsp_ignotus_DSM41524.fna	S_antimycoticus_subsp_sporoclivatus_NBRC_100767.fna	90.2062	9721	9110	6651	0.706388	0.4	0.5
706721570	552839644	S_asiaticus_subsp_ignotus_DSM41524.fna	STM-2.fna	90.7518	9721	9105	6984	0.741953	0.4	0.5
706721570	116083949	S_asiaticus_subsp_ignotus_DSM41524.fna	S_rhizosphaericus_DSM41759.fna	96.6206	9721	9684	7359	0.758464	0.4	0.5
706721570	350878841	S_asiaticus_subsp_ignotus_DSM41524.fna	DenovoWGS_M2.fna	90.7518	9721	9105	6984	0.741953	0.4	0.5
706721570	446474596	S_asiaticus_subsp_ignotus_DSM41524.fna	S_niphimycinicus_4503.fna	90.1612	9721	10161	6425	0.646313	0.4	0.5
706721570	640666268	S_asiaticus_subsp_ignotus_DSM41524.fna	S_mordarskii_JCM_5052.fna	90.2008	9721	9105	6588	0.699883	0.4	0.5
56453224	199681923	S_iranensis_DSM_41954.fna	S_melanosporofaciens_DSM_40318.fna	90.582	9837	9268	6940	0.726511	0.4	0.5
56453224	22444101	S_iranensis_DSM_41954.fna	S_yatensis_JCM_13244.fna	90.3971	9837	8705	6794	0.732823	0.4	0.5
56453224	946329328	S_iranensis_DSM_41954.fna	S_rhizosphaericus_DSM41679.fna	94.1856	9837	9745	7028	0.717802	0.4	0.5
56453224	828339975	S_iranensis_DSM_41954.fna	S_antimycoticus_NBRC_12839.fna	90.5964	9837	9938	6884	0.696233	0.4	0.5
56453224	692339478	S_iranensis_DSM_41954.fna	S_asiaticus_DSM_41761.fna	94.1998	9837	9979	7051	0.711647	0.4	0.5
56453224	95766487	S_iranensis_DSM_41954.fna	S_rhizosphaericus_DSM41760.fna	94.2577	9837	9131	6663	0.702552	0.4	0.5
56453224	706721570	S_iranensis_DSM_41954.fna	S_asiaticus_subsp_ignotus_DSM41524.fna	94.2428	9837	9721	7242	0.740567	0.4	0.5
56453224	56453224	S_iranensis_DSM_41954.fna	S_iranensis_DSM_41954.fna	100	9837	9837	9837	1	0.4	0.5
56453224	316354984	S_iranensis_DSM_41954.fna	S_antimycoticus_subsp_sporoclivatus_NBRC_100767.fna	89.9886	9837	9110	6549	0.691297	0.4	0.5
56453224	552839644	S_iranensis_DSM_41954.fna	STM-2.fna	90.5666	9837	9105	7057	0.745117	0.4	0.5
56453224	116083949	S_iranensis_DSM_41954.fna	S_rhizosphaericus_DSM41759.fna	94.23	9837	9684	7018	0.719021	0.4	0.5
56453224	350878841	S_iranensis_DSM_41954.fna	DenovoWGS_M2.fna	90.5666	9837	9105	7057	0.745117	0.4	0.5
56453224	446474596	S_iranensis_DSM_41954.fna	S_niphimycinicus_4503.fna	90.1605	9837	10161	6523	0.652365	0.4	0.5
56453224	640666268	S_iranensis_DSM_41954.fna	S_mordarskii_JCM_5052.fna	89.9114	9837	9105	6486	0.684827	0.4	0.5
316354984	199681923	S_antimycoticus_subsp_sporoclivatus_NBRC_100767.fna	S_melanosporofaciens_DSM_40318.fna	95.9294	9110	9268	6692	0.728262	0.4	0.5
316354984	22444101	S_antimycoticus_subsp_sporoclivatus_NBRC_100767.fna	S_yatensis_JCM_13244.fna	95.0739	9110	8705	6601	0.741061	0.4	0.5
316354984	946329328	S_antimycoticus_subsp_sporoclivatus_NBRC_100767.fna	S_rhizosphaericus_DSM41679.fna	90.1953	9110	9745	6578	0.697746	0.4	0.5
316354984	828339975	S_antimycoticus_subsp_sporoclivatus_NBRC_100767.fna	S_antimycoticus_NBRC_12839.fna	96.7467	9110	9938	6949	0.72963	0.4	0.5
316354984	692339478	S_antimycoticus_subsp_sporoclivatus_NBRC_100767.fna	S_asiaticus_DSM_41761.fna	90.2117	9110	9979	6606	0.692126	0.4	0.5
316354984	95766487	S_antimycoticus_subsp_sporoclivatus_NBRC_100767.fna	S_rhizosphaericus_DSM41760.fna	90.4635	9110	9131	6313	0.692177	0.4	0.5
316354984	706721570	S_antimycoticus_subsp_sporoclivatus_NBRC_100767.fna	S_asiaticus_subsp_ignotus_DSM41524.fna	90.2062	9110	9721	6651	0.706388	0.4	0.5
316354984	56453224	S_antimycoticus_subsp_sporoclivatus_NBRC_100767.fna	S_iranensis_DSM_41954.fna	89.9886	9110	9837	6549	0.691297	0.4	0.5
316354984	316354984	S_antimycoticus_subsp_sporoclivatus_NBRC_100767.fna	S_antimycoticus_subsp_sporoclivatus_NBRC_100767.fna	100	9110	9110	9110	1	0.4	0.5
316354984	552839644	S_antimycoticus_subsp_sporoclivatus_NBRC_100767.fna	STM-2.fna	96.0624	9110	9105	6851	0.752237	0.4	0.5
316354984	116083949	S_antimycoticus_subsp_sporoclivatus_NBRC_100767.fna	S_rhizosphaericus_DSM41759.fna	90.215	9110	9684	6571	0.699266	0.4	0.5
316354984	350878841	S_antimycoticus_subsp_sporoclivatus_NBRC_100767.fna	DenovoWGS_M2.fna	96.0624	9110	9105	6851	0.752237	0.4	0.5
316354984	446474596	S_antimycoticus_subsp_sporoclivatus_NBRC_100767.fna	S_niphimycinicus_4503.fna	93.7481	9110	10161	6525	0.677183	0.4	0.5
316354984	640666268	S_antimycoticus_subsp_sporoclivatus_NBRC_100767.fna	S_mordarskii_JCM_5052.fna	99.1687	9110	9105	8017	0.880264	0.4	0.5
552839644	199681923	STM-2.fna	S_melanosporofaciens_DSM_40318.fna	99.0664	9105	9268	8004	0.871279	0.4	0.5
552839644	22444101	STM-2.fna	S_yatensis_JCM_13244.fna	96.0809	9105	8705	7102	0.797529	0.4	0.5
552839644	946329328	STM-2.fna	S_rhizosphaericus_DSM41679.fna	90.4899	9105	9745	6771	0.718408	0.4	0.5
552839644	828339975	STM-2.fna	S_antimycoticus_NBRC_12839.fna	96.9103	9105	9938	7515	0.789266	0.4	0.5
552839644	692339478	STM-2.fna	S_asiaticus_DSM_41761.fna	90.5054	9105	9979	6781	0.710648	0.4	0.5
552839644	95766487	STM-2.fna	S_rhizosphaericus_DSM41760.fna	90.736	9105	9131	6428	0.704979	0.4	0.5
552839644	706721570	STM-2.fna	S_asiaticus_subsp_ignotus_DSM41524.fna	90.7518	9105	9721	6984	0.741953	0.4	0.5
552839644	56453224	STM-2.fna	S_iranensis_DSM_41954.fna	90.5666	9105	9837	7057	0.745117	0.4	0.5
552839644	316354984	STM-2.fna	S_antimycoticus_subsp_sporoclivatus_NBRC_100767.fna	96.0624	9105	9110	6851	0.752237	0.4	0.5
552839644	552839644	STM-2.fna	STM-2.fna	100	9105	9105	9105	1	0.4	0.5
552839644	116083949	STM-2.fna	S_rhizosphaericus_DSM41759.fna	90.5396	9105	9684	6761	0.719676	0.4	0.5
552839644	350878841	STM-2.fna	DenovoWGS_M2.fna	100	9105	9105	9068	0.995936	0.4	0.5
552839644	446474596	STM-2.fna	S_niphimycinicus_4503.fna	94.38	9105	10161	6567	0.681719	0.4	0.5
552839644	640666268	STM-2.fna	S_mordarskii_JCM_5052.fna	95.949	9105	9105	6817	0.74871	0.4	0.5
116083949	199681923	S_rhizosphaericus_DSM41759.fna	S_melanosporofaciens_DSM_40318.fna	90.609	9684	9268	6682	0.70515	0.4	0.5
116083949	22444101	S_rhizosphaericus_DSM41759.fna	S_yatensis_JCM_13244.fna	90.5092	9684	8705	6757	0.734896	0.4	0.5
116083949	946329328	S_rhizosphaericus_DSM41759.fna	S_rhizosphaericus_DSM41679.fna	99.8126	9684	9745	9507	0.97864	0.4	0.5
116083949	828339975	S_rhizosphaericus_DSM41759.fna	S_antimycoticus_NBRC_12839.fna	90.6056	9684	9938	6728	0.685761	0.4	0.5
116083949	692339478	S_rhizosphaericus_DSM41759.fna	S_asiaticus_DSM_41761.fna	99.8464	9684	9979	9544	0.970757	0.4	0.5
116083949	95766487	S_rhizosphaericus_DSM41759.fna	S_rhizosphaericus_DSM41760.fna	99.5789	9684	9131	8280	0.880149	0.4	0.5
116083949	706721570	S_rhizosphaericus_DSM41759.fna	S_asiaticus_subsp_ignotus_DSM41524.fna	96.6206	9684	9721	7359	0.758464	0.4	0.5
116083949	56453224	S_rhizosphaericus_DSM41759.fna	S_iranensis_DSM_41954.fna	94.23	9684	9837	7018	0.719021	0.4	0.5
116083949	316354984	S_rhizosphaericus_DSM41759.fna	S_antimycoticus_subsp_sporoclivatus_NBRC_100767.fna	90.215	9684	9110	6571	0.699266	0.4	0.5
116083949	552839644	S_rhizosphaericus_DSM41759.fna	STM-2.fna	90.5396	9684	9105	6761	0.719676	0.4	0.5
116083949	116083949	S_rhizosphaericus_DSM41759.fna	S_rhizosphaericus_DSM41759.fna	100	9684	9684	9684	1	0.4	0.5
116083949	350878841	S_rhizosphaericus_DSM41759.fna	DenovoWGS_M2.fna	90.5396	9684	9105	6761	0.719676	0.4	0.5
116083949	446474596	S_rhizosphaericus_DSM41759.fna	S_niphimycinicus_4503.fna	90.3193	9684	10161	6419	0.646914	0.4	0.5
116083949	640666268	S_rhizosphaericus_DSM41759.fna	S_mordarskii_JCM_5052.fna	90.1445	9684	9105	6525	0.694555	0.4	0.5
350878841	199681923	DenovoWGS_M2.fna	S_melanosporofaciens_DSM_40318.fna	99.0664	9105	9268	8004	0.871279	0.4	0.5
350878841	22444101	DenovoWGS_M2.fna	S_yatensis_JCM_13244.fna	96.0809	9105	8705	7102	0.797529	0.4	0.5
350878841	946329328	DenovoWGS_M2.fna	S_rhizosphaericus_DSM41679.fna	90.4899	9105	9745	6771	0.718408	0.4	0.5
350878841	828339975	DenovoWGS_M2.fna	S_antimycoticus_NBRC_12839.fna	96.9103	9105	9938	7515	0.789266	0.4	0.5
350878841	692339478	DenovoWGS_M2.fna	S_asiaticus_DSM_41761.fna	90.5054	9105	9979	6781	0.710648	0.4	0.5
350878841	95766487	DenovoWGS_M2.fna	S_rhizosphaericus_DSM41760.fna	90.736	9105	9131	6428	0.704979	0.4	0.5
350878841	706721570	DenovoWGS_M2.fna	S_asiaticus_subsp_ignotus_DSM41524.fna	90.7518	9105	9721	6984	0.741953	0.4	0.5
350878841	56453224	DenovoWGS_M2.fna	S_iranensis_DSM_41954.fna	90.5666	9105	9837	7057	0.745117	0.4	0.5
350878841	316354984	DenovoWGS_M2.fna	S_antimycoticus_subsp_sporoclivatus_NBRC_100767.fna	96.0624	9105	9110	6851	0.752237	0.4	0.5
350878841	552839644	DenovoWGS_M2.fna	STM-2.fna	100	9105	9105	9068	0.995936	0.4	0.5
350878841	116083949	DenovoWGS_M2.fna	S_rhizosphaericus_DSM41759.fna	90.5396	9105	9684	6761	0.719676	0.4	0.5
350878841	350878841	DenovoWGS_M2.fna	DenovoWGS_M2.fna	100	9105	9105	9105	1	0.4	0.5
350878841	446474596	DenovoWGS_M2.fna	S_niphimycinicus_4503.fna	94.38	9105	10161	6567	0.681719	0.4	0.5
350878841	640666268	DenovoWGS_M2.fna	S_mordarskii_JCM_5052.fna	95.949	9105	9105	6817	0.74871	0.4	0.5
446474596	199681923	S_niphimycinicus_4503.fna	S_melanosporofaciens_DSM_40318.fna	94.4305	10161	9268	6514	0.670544	0.4	0.5
446474596	22444101	S_niphimycinicus_4503.fna	S_yatensis_JCM_13244.fna	94.4661	10161	8705	6674	0.707516	0.4	0.5
446474596	946329328	S_niphimycinicus_4503.fna	S_rhizosphaericus_DSM41679.fna	90.244	10161	9745	6447	0.647744	0.4	0.5
446474596	828339975	S_niphimycinicus_4503.fna	S_antimycoticus_NBRC_12839.fna	94.2563	10161	9938	6596	0.656351	0.4	0.5
446474596	692339478	S_niphimycinicus_4503.fna	S_asiaticus_DSM_41761.fna	90.3009	10161	9979	6441	0.639623	0.4	0.5
446474596	95766487	S_niphimycinicus_4503.fna	S_rhizosphaericus_DSM41760.fna	90.2963	10161	9131	6175	0.640162	0.4	0.5
446474596	706721570	S_niphimycinicus_4503.fna	S_asiaticus_subsp_ignotus_DSM41524.fna	90.1612	10161	9721	6425	0.646313	0.4	0.5
446474596	56453224	S_niphimycinicus_4503.fna	S_iranensis_DSM_41954.fna	90.1605	10161	9837	6523	0.652365	0.4	0.5
446474596	316354984	S_niphimycinicus_4503.fna	S_antimycoticus_subsp_sporoclivatus_NBRC_100767.fna	93.7481	10161	9110	6525	0.677183	0.4	0.5
446474596	552839644	S_niphimycinicus_4503.fna	STM-2.fna	94.38	10161	9105	6567	0.681719	0.4	0.5
446474596	116083949	S_niphimycinicus_4503.fna	S_rhizosphaericus_DSM41759.fna	90.3193	10161	9684	6419	0.646914	0.4	0.5
446474596	350878841	S_niphimycinicus_4503.fna	DenovoWGS_M2.fna	94.38	10161	9105	6567	0.681719	0.4	0.5
446474596	446474596	S_niphimycinicus_4503.fna	S_niphimycinicus_4503.fna	100	10161	10161	10161	1	0.4	0.5
446474596	640666268	S_niphimycinicus_4503.fna	S_mordarskii_JCM_5052.fna	93.7157	10161	9105	6461	0.670715	0.4	0.5
640666268	199681923	S_mordarskii_JCM_5052.fna	S_melanosporofaciens_DSM_40318.fna	95.7886	9105	9268	6698	0.729113	0.4	0.5
640666268	22444101	S_mordarskii_JCM_5052.fna	S_yatensis_JCM_13244.fna	94.945	9105	8705	6551	0.735654	0.4	0.5
640666268	946329328	S_mordarskii_JCM_5052.fna	S_rhizosphaericus_DSM41679.fna	90.1463	9105	9745	6529	0.692732	0.4	0.5
640666268	828339975	S_mordarskii_JCM_5052.fna	S_antimycoticus_NBRC_12839.fna	96.5346	9105	9938	6991	0.734233	0.4	0.5
640666268	692339478	S_mordarskii_JCM_5052.fna	S_asiaticus_DSM_41761.fna	90.0426	9105	9979	6552	0.686649	0.4	0.5
640666268	95766487	S_mordarskii_JCM_5052.fna	S_rhizosphaericus_DSM41760.fna	90.243	9105	9131	6228	0.683045	0.4	0.5
640666268	706721570	S_mordarskii_JCM_5052.fna	S_asiaticus_subsp_ignotus_DSM41524.fna	90.2008	9105	9721	6588	0.699883	0.4	0.5
640666268	56453224	S_mordarskii_JCM_5052.fna	S_iranensis_DSM_41954.fna	89.9114	9105	9837	6486	0.684827	0.4	0.5
640666268	316354984	S_mordarskii_JCM_5052.fna	S_antimycoticus_subsp_sporoclivatus_NBRC_100767.fna	99.1687	9105	9110	8017	0.880264	0.4	0.5
640666268	552839644	S_mordarskii_JCM_5052.fna	STM-2.fna	95.949	9105	9105	6817	0.74871	0.4	0.5
640666268	116083949	S_mordarskii_JCM_5052.fna	S_rhizosphaericus_DSM41759.fna	90.1445	9105	9684	6525	0.694555	0.4	0.5
640666268	350878841	S_mordarskii_JCM_5052.fna	DenovoWGS_M2.fna	95.949	9105	9105	6817	0.74871	0.4	0.5
640666268	446474596	S_mordarskii_JCM_5052.fna	S_niphimycinicus_4503.fna	93.7157	9105	10161	6461	0.670715	0.4	0.5
640666268	640666268	S_mordarskii_JCM_5052.fna	S_mordarskii_JCM_5052.fna	100	9105	9105	9105	1	0.4	0.5
