# Supplementary material for: Genomic determinants of antifungal activity of Streptomyces melanosporofaciens STM-2 revealed by genome mining, comparative genomics and evolutionary analysis
Source: Front Microbiol. 2026 Mar 20;17:1787011. doi: 10.3389/fmicb.2026.1787011 (PMC13047742; doi:10.3389/fmicb.2026.1787011)
Supplement: Supplementary file 6 [file Table_2.xlsx]

## Sheet: Sheet2
STM-2 against all genomes
Genome	ANIb [%]	Aligned [%]	Aligned [bp]	Total [bp]
S._melanosporofaciens_DSM_40318.fna	98.79	88.15	9506025	10784025
S._antimycoticus_NBRC_12839.fna	96.22	82.08	8851232	10784025
S._antimycoticus_subsp._sporoclivatus_NBRC_100767.fna	94.9	74.13	7993790	10784025
S._mordarskii_JCM_5052.fna	94.76	73.89	7968113	10784025
S._yatensis_JCM_13244.fna	94.67	75.82	8175924	10784025
S._niphimycinicus_4503.fna	93.16	68.52	7389171	10784025
S._asiaticus_subsp._ignotus_DSM41524.fna	90.62	70.02	7551301	10784025
S._iranensis_DSM_41954.fna	90.51	70.34	7585402	10784025
S._rhizosphaericus_DSM41759.fna	90.44	68.09	7342848	10784025
S._asiaticus_DSM_41761.fna	90.43	68.27	7362496	10784025
S._rhizosphaericus_DSM41679.fna	90.4	68.2	7354710	10784025
S._rhizosphaericus_DSM41760.fna	90.14	65.54	7068279	10784025

## Sheet: Sheet3
	S. antimycoticus NBRC 12839.fna	S. antimycoticus subsp. sporoclivatus NBRC 100767.fna	S. asiaticus DSM 41761.fna	S. asiaticus subsp. ignotus DSM41524.fna	S. iranensis DSM 41954.fna	S. melanosporofaciens DSM 40318.fna	S. mordarskii JCM 5052.fna	S. niphimycinicus 4503.fna	S. rhizosphaericus DSM41679.fna	S. rhizosphaericus DSM41759.fna	S. rhizosphaericus DSM41760.fna	S. yatensis JCM 13244.fna	STM-2.fna
S. antimycoticus NBRC 12839.fna	*	95.93	90.18	90.66	90.28	95.9	95.74	93.16	90.18	90.18	89.96	94.53	96.09
		-74.65	-67.56	-69.32	-68.65	-77.97	-74.43	-67.55	-67.48	-67.38	-65.59	-73.64	-79.81
S. antimycoticus subsp. sporoclivatus NBRC 100767.fna	96.07	*	90.08	90.11	89.76	94.86	98.62	92.7	90.05	90.07	89.91	93.62	95.04
	-78.42		-67.2	-67.09	-66.24	-74.01	-88	-68.14	-67.07	-66.95	-65.06	-71.09	-75.09
S. asiaticus DSM 41761.fna	89.49	89.24	*	95.36	92.55	89.7	89.02	89.18	99.75	99.81	98.67	89.27	89.56
	-64.92	-61.92		-73.03	-67.96	-63.63	-61.33	-60.24	-93.43	-93.83	-84.68	-63.7	-64.08
S. asiaticus subsp. ignotus DSM41524.fna	90.24	89.4	95.44	*	92.9	89.88	89.27	89.3	95.45	95.45	95.05	89.6	90.08
	-68.36	-63.3	-74.84		-70.9	-66.43	-63.09	-60.95	-74.84	-74.7	-72.09	-64.71	-66.74
S. iranensis DSM 41954.fna	89.14	88.37	91.91	92.09	*	89.16	88.28	88.62	91.85	91.91	91.41	88.6	89.18
	-64.52	-60.21	-66.98	-68.11		-64.43	-59.51	-59.41	-66.94	-66.81	-64.44	-62.01	-64.68
S. melanosporofaciens DSM 40318.fna	95.97	94.68	90.48	90.47	90.52	*	94.55	93.14	90.45	90.48	90.11	94.63	98.72
	-80.66	-73.27	-68.23	-69.71	-70.29		-73.08	-68.79	-68.25	-68.12	-65.74	-76.05	-88.45
S. mordarskii JCM 5052.fna	96.4	99.06	90.34	90.41	90.15	95.18	*	93.04	90.35	90.37	90.02	93.91	95.33
	-77.78	-88.13	-66.23	-66.43	-65.13	-73.78		-67.29	-66.17	-66.02	-63.87	-70.54	-74.58
S. niphimycinicus 4503.fna	93.22	92.47	89.95	89.83	89.9	93.06	92.32	*	89.94	89.96	89.58	93.16	93
	-71.4	-69.34	-65.37	-65.56	-65.96	-70.33	-68.8		-65.32	-65.25	-63.19	-70.49	-70.6
S. rhizosphaericus DSM41679.fna	89.57	89.23	99.8	95.33	92.48	89.74	89.07	89.2	*	99.81	98.64	89.41	89.66
	-65.62	-62.55	-94.44	-73.85	-68.83	-64.21	-61.92	-60.66		-94.39	-85.08	-64.12	-64.55
S. rhizosphaericus DSM41759.fna	89.56	89.23	99.85	95.47	92.56	89.77	89.03	89.22	99.81	*	98.64	89.4	89.69
	-65.69	-62.65	-95.24	-74.15	-69.09	-64.52	-62.2	-60.96	-94.81		-85.37	-64.69	-64.75
S. rhizosphaericus DSM41760.fna	89.78	89.54	99.36	95.54	92.6	89.82	89.2	89.3	99.29	99.29	*	89.44	89.84
	-66.33	-62.88	-89.45	-73.74	-68.79	-64.45	-61.95	-60.84	-88.89	-88.88		-64.44	-64.53
S. yatensis JCM 13244.fna	95.04	93.95	90.48	90.67	90.25	95.16	93.85	93.64	90.51	90.51	90.15	*	95.18
	-78.66	-72.53	-70.31	-70.35	-69.96	-78.46	-72.1	-71.07	-70.09	-70.14	-67.7		-78.29
STM-2.fna	96.22	94.9	90.43	90.62	90.51	98.79	94.76	93.16	90.4	90.44	90.14	94.67	*
	-82.08	-74.13	-68.27	-70.02	-70.34	-88.15	-73.89	-68.52	-68.2	-68.09	-65.54	-75.82

## Sheet: Sheet4
	S. antimycoticus NBRC 12839.fna	S. antimycoticus subsp. sporoclivatus NBRC 100767.fna	S. asiaticus DSM 41761.fna	S. asiaticus subsp. ignotus DSM41524.fna	S. iranensis DSM 41954.fna	S. melanosporofaciens DSM 40318.fna	S. mordarskii JCM 5052.fna	S. niphimycinicus 4503.fna	S. rhizosphaericus DSM41679.fna	S. rhizosphaericus DSM41759.fna	S. rhizosphaericus DSM41760.fna	S. yatensis JCM 13244.fna	STM-2.fna
S. antimycoticus NBRC 12839.fna	*	95.93	90.18	90.66	90.28	95.9	95.74	93.16	90.18	90.18	89.96	94.53	96.09
S. antimycoticus subsp. sporoclivatus NBRC 100767.fna	96.07	*	90.08	90.11	89.76	94.86	98.62	92.7	90.05	90.07	89.91	93.62	95.04
S. asiaticus DSM 41761.fna	89.49	89.24	*	95.36	92.55	89.7	89.02	89.18	99.75	99.81	98.67	89.27	89.56
S. asiaticus subsp. ignotus DSM41524.fna	90.24	89.4	95.44	*	92.9	89.88	89.27	89.3	95.45	95.45	95.05	89.6	90.08
S. iranensis DSM 41954.fna	89.14	88.37	91.91	92.09	*	89.16	88.28	88.62	91.85	91.91	91.41	88.6	89.18
S. melanosporofaciens DSM 40318.fna	95.97	94.68	90.48	90.47	90.52	*	94.55	93.14	90.45	90.48	90.11	94.63	98.72
S. mordarskii JCM 5052.fna	96.4	99.06	90.34	90.41	90.15	95.18	*	93.04	90.35	90.37	90.02	93.91	95.33
S. niphimycinicus 4503.fna	93.22	92.47	89.95	89.83	89.9	93.06	92.32	*	89.94	89.96	89.58	93.16	93
S. rhizosphaericus DSM41679.fna	89.57	89.23	99.8	95.33	92.48	89.74	89.07	89.2	*	99.81	98.64	89.41	89.66
S. rhizosphaericus DSM41759.fna	89.56	89.23	99.85	95.47	92.56	89.77	89.03	89.22	99.81	*	98.64	89.4	89.69
S. rhizosphaericus DSM41760.fna	89.78	89.54	99.36	95.54	92.6	89.82	89.2	89.3	99.29	99.29	*	89.44	89.84
S. yatensis JCM 13244.fna	95.04	93.95	90.48	90.67	90.25	95.16	93.85	93.64	90.51	90.51	90.15	*	95.18
STM-2.fna	96.22	94.9	90.43	90.62	90.51	98.79	94.76	93.16	90.4	90.44
