# Supplementary material for: Genomic determinants of antifungal activity of Streptomyces melanosporofaciens STM-2 revealed by genome mining, comparative genomics and evolutionary analysis
Source: Front Microbiol. 2026 Mar 20;17:1787011. doi: 10.3389/fmicb.2026.1787011 (PMC13047742; doi:10.3389/fmicb.2026.1787011)
Supplement: Supplementary file 7 [file Table_3.xlsx]

## Sheet: Sheet1
Region	Type	From	To	Similarity Confidence	Most similar known cluster	Description
Region 2.10	T1PKS,NRPS-like	949092	1032828	High	hygrocin A/hygrocin B	PKS
Region 2.12	terpene	1332185	1353489	High	2-methylisoborneol	terpene
Region 2.13	terpene	1483471	1504625	High	pristinol	terpene
Region 2.14	terpene	1519770	1541769	High	cyclooctatin	terpene:Diterpene
Region 2.19	ectoine	2849928	2860332	High	ectoine	other:other
Region 2.28	NI-siderophore	6200738	6230528	High	legonoxamine A/desferrioxamine B/legonoxamine B	other:other
Region 2.31	NRPS-like	6805626	6848484	High	echoside A/echoside B/echoside C/echoside D/echoside E	NRPS:Type I
Region 2.34	T2PKS	7842979	7915494	High	spore pigment	PKS
Region 2.35	terpene	8146933	8173459	High	hopene	terpene
Region 2.44	T1PKS	9145141	9224573	High	efomycin K/efomycin L	PKS
Region 2.46	T1PKS	9363560	9495505	High	nigericin	PKS:Type I
Region 2.47	T1PKS	9661814	9808428	High	niphimycin C/niphimycin D/niphimycin E/17-O-methylniphimycin/niphimycin Ia/19-O-malonylniphimycin	PKS
Region 2.50	NRP-metallophore,NRPS,T1PKS	10139287	10259579	High	coelichelin	NRPS:Type I
Region 2.52	T3PKS	10495830	10537014	High	germicidin	other:other
Region 2.5	PKS-like,terpene	446391	494242	Low	rustmicin	PKS:Iterative type I
Region 2.6	terpene	617551	641324	Low	atolypene A/atolypene B	terpene
Region 2.16	amglyccycl	2282628	2303869	Low	validamycin A	other:cyclitol+saccharide
Region 2.17	terpene	2582693	2611600	Low	BE-43547A1/BE-43547A2/BE-43547B1/BE-43547B2/BE-43547B3/BE-43547C1/BE-43547C2	NRPS:Type I+PKS:Type I
Region 2.18	T1PKS,NI-siderophore	2626082	2690457	Low	peucechelin	NRPS:Type I
Region 2.38	lassopeptide	8563799	8586346	Low	SSV-2083	ribosomal:RiPP:Lanthipeptide
Region 2.48	NRPS	9868276	9913699	Low	glycinocin A	NRPS:Type I
Region 2.8	RiPP-like,T1PKS,hglE-KS	755554	810605	Medium	hexacosalactone A	other:other
Region 2.11	T1PKS,NRPS	1034452	1151072	Medium	meridamycin	NRPS:Type I+PKS
Region 2.20	T1PKS	3844829	4014646	Medium	desulfoclethramycin/clethramycin	other:other
Region 2.22	HR-T2PKS	4171074	4221218	Medium	(2E,4E,6E,8E)-N-(2-hydroxy-5-oxocyclopent-1-en-1-yl)-9-(o-tolyl)nona-2,4,6,8-tetraenamide/(E)-N-(2-hydroxy-5-oxocyclopent-1-en-1-yl)-5-(o-tolyl)pent-4-enamide	PKS+NRPS:Type I
Region 2.23	NRPS	4267093	4311244	Medium	ochronotic pigment	other:other
Region 2.24	indole	4505209	4526351	Medium	5-isoprenylindole-3-carboxylate ß-D-glycosyl ester	other:other
Region 2.25	NRPS,arylpolyene	4811396	4912223	Medium	skyllamycin A/skyllamycin B	NRPS:Type I+PKS
Region 2.29	betalactone	6554203	6583588	Medium	belactosin A/belactosin C	other:other
Region 2.30	terpene	6590202	6615829	Medium	carotenoid	terpene
Region 2.49	NRPS-like	9981833	10023662	Medium	BD-12	NRPS:Type I
Region 2.1	NRPS	98334	149757
Region 2.2	betalactone	223845	249226
Region 2.3	terpene-precursor	315552	337852
Region 2.4	NRPS-like	363510	406248
Region 2.7	NRPS	673851	752540
Region 2.9	NRPS-like,terpene-precursor	861600	922338
Region 2.15	terpene-precursor	1990865	2011962
Region 2.21	RiPP-like	4150528	4162900
Region 2.26	terpene	5144765	5167050
Region 2.27	hydrogen-cyanide	5495620	5508679
Region 2.32	NI-siderophore	7413215	7443128
Region 2.33	RiPP-like	7622622	7633929
Region 2.36	other	8378007	8420085
Region 2.37	NRPS	8429130	8508491
Region 2.39	T1PKS	8615048	8663321
Region 2.40	NRPS,T1PKS	8679643	8732773
Region 2.41	butyrolactone	8928205	8939137
Region 2.42	hserlactone	8949567	8970325
Region 2.43	redox-cofactor	9095245	9117423
Region 2.45	T1PKS	9316933	9363292
Region 2.51	betalactone	10345411	10367999
